# Supplementary material for: Regulation of different phases of AMPA receptor intracellular transport by 4.1N and SAP97
Source: eLife. 2023 Apr 20;12:e85609. doi: 10.7554/eLife.85609 (PMC10118384; doi:10.7554/eLife.85609)
Supplement: Figure 3—figure supplement 1—source data 1. [file elife-85609-fig3-figsupp1-data1.zip]

Archive with 1 entries (1 files):
- sup Fig3- source data.xlsx
