# Supplementary material for: Regulation of different phases of AMPA receptor intracellular transport by 4.1N and SAP97
Source: eLife. 2023 Apr 20;12:e85609. doi: 10.7554/eLife.85609 (PMC10118384; doi:10.7554/eLife.85609)
Supplement: Figure 6—figure supplement 1—source data 1. [file elife-85609-fig6-figsupp1-data1.zip › sup Fig6- source data.xlsx]

## Sheet: Feuil1
Sup Fig6C		µm/sec	WT
	WT OUT	0.5	11.4286	9.95025		0	22.4138	19.3548	25	14.6739	12.1951	14.6465	14.6919	15.7895		16.6667	28.3582	17.0732	22.3881	18.1818	22.5	20.9524	34.7826	17.5926	30	37.5	22.807	14.2857	28.3784	31.8841	14.6465
		1	13.1429	17.4129		100	15.5172	29.0323	17.3077	14.1304	12.1951	9.59596	10.9005	10.5263		16.6667	20.8955	26.0163	26.8657	16.6667	31.25	19.0476	15.2174	15.7407	32.5	31.25	28.0702	15.1261	22.2973	24.6377	19.1919
		1.5	14.2857	20.398		0	15.5172	32.2581	22.1154	25	18.6992	15.6566	17.0616	26.3158		16.6667	16.4179	25.2033	19.403	23.4848	21.25	23.8095	19.5652	20.3704	20	12.5	22.807	15.1261	18.9189	17.3913	19.1919
		2	21.1429	17.4129		0	20.6897	9.67742	21.1538	24.4565	25.2033	19.1919	24.6445	26.3158		33.3333	16.4179	14.6341	10.4478	13.6364	10	11.4286	23.913	14.8148	7.5	6.25	8.77193	16.8067	13.5135	11.5942	17.1717
		2.5	17.1429	14.9254		0	15.5172	3.22581	7.69231	13.0435	18.6992	17.1717	17.5355	5.26316		0	7.46269	8.94309	8.95522	14.3939	5	12.381	4.34783	5.55556	2.5	12.5	7.01754	14.2857	8.78378	2.89855	12.6263
		3	8	8.45771		0	3.44828	0	4.80769	3.80435	6.50407	11.6162	9.47867	10.5263		8.33333	2.98507	4.06504	8.95522	4.54545	6.25	6.66667	0	13.8889	7.5	0	5.26316	10.9244	2.7027	4.34783	11.1111
		3.5	12	8.45771		0	1.72414	3.22581	1.92308	4.34783	4.87805	9.59596	3.79147	0		0	1.49254	1.62602	1.49254	5.30303	0	3.80952	0	6.48148	0	0	3.50877	7.56303	3.37838	1.44928	3.0303
		4	1.71429	2.48756		0	1.72414	3.22581	0	0	0.813008	1.51515	0	5.26316		0	2.98507	0	0	0.757576	1.25	0	0	4.62963	0	0	0	4.20168	0	0	2.0202
			AA
	AA OUT	0.5	20	42.8571	50		15.2174	20.1923	6.25	6.66667	15.1261	63.3333	19.3939	57.7778		30.6122		33.3333	12.5	23.8938	33.3333	29.2683	25	21.4286	100	75	30.7692	50	40.9091	100
		1	8	28.5714	25		39.1304	16.3462	12.5	26.6667	15.5462	33.3333	29.697	26.6667		30.6122		14.2857	31.25	24.7788	50	19.5122	50	42.8571	0	25	11.5385	16.6667	18.1818	0
		1.5	32	14.2857	0		32.6087	17.3077	18.75	6.66667	21.0084	3.33333	25.4545	13.3333		34.6939		19.0476	28.125	23.0088	16.6667	17.0732	25	14.2857	0	0	30.7692	33.3333	16.6667	0
		2	20	14.2857	25		8.69565	14.4231	18.75	40	23.5294	0	12.7273	2.22222		0		19.0476	12.5	14.1593	0	14.6341	0	14.2857	0	0	17.3077	0	10.6061	0
		2.5	12	0	0		4.34783	20.1923	25	13.3333	13.8655	0	8.48485	0		2.04082		4.7619	6.25	6.19469	0	9.7561	0	0	0	0	3.84615	0	4.54545	0
		3	8	0	0		0	10.5769	12.5	0	5.46218	0	2.42424	0		2.04082		4.7619	3.125	6.19469	0	0	0	7.14286	0	0	3.84615	0	0	0
		3.5	0	0	0		0	0.961538	6.25	0	3.36134	0	1.81818	0		0		4.7619	3.125	0.884956	0	2.43902	0	0	0	0	0	0	4.54545	0
		4	0	0	0		0	0	0	6.66667	1.68067	0	0	0		0		0	0	0	0	0	0	0	0	0	1.92308	0	0	0
			WT																																								AA
	WT IN	0.5	17.2932	20.2532		0	22.2222	25	26.087	22.3529	27.8481	16.3934	18.75	11.5385		8.33333	14.2857	35.5556	31.25	20.979	35.8209	26.3889	63.6364	25	38.4615	25	51.6129	16.4179	31.4286	30.4348	19.0909
		1	17.2932	10.1266		0	11.1111	31.25	32.6087	15.2941	13.9241	9.83607	12.5	19.2308		16.6667	30.3571	16.6667	19.7917	24.4755	26.8657	25	13.6364	18.2692	34.6154	16.6667	19.3548	8.95522	24.7619	18.4783	17.2727
		1.5	12.782	22.7848		100	11.1111	25	20.6522	24.7059	15.1899	16.3934	20.5357	34.6154		33.3333	21.4286	17.7778	18.75	16.0839	14.9254	13.8889	0	11.5385	11.5385	33.3333	12.9032	25.3731	19.0476	14.1304	17.2727
		2	21.8045	15.1899		0	38.8889	12.5	11.9565	12.9412	20.2532	15.5738	27.6786	23.0769		16.6667	8.92857	8.88889	12.5	17.4825	8.95522	12.5	4.54545	15.3846	7.69231	16.6667	12.9032	17.9104	16.1905	13.0435	11.8182
		2.5	12.782	18.9873		0	11.1111	6.25	8.69565	9.41176	10.1266	16.3934	9.82143	3.84615		8.33333	12.5	6.66667	4.16667	9.79021	5.97015	8.33333	4.54545	13.4615	7.69231	0	0	5.97015	6.66667	5.43478	14.5455
		3	9.02256	5.06329		0	2.77778	0	0	9.41176	8.86076	13.9344	7.14286	3.84615		8.33333	5.35714	5.55556	6.25	5.59441	4.47761	4.16667	0	7.69231	0	0	0	8.95522	0.952381	3.26087	10.9091
		3.5	4.51128	5.06329		0	0	0	0	4.70588	3.79747	7.37705	2.67857	3.84615		8.33333	3.57143	5.55556	1.04167	3.4965	0	1.38889	0	7.69231	0	0	0	5.97015	0.952381	2.17391	4.54545
		4	3.00752	1.26582		0	2.77778	0	0	1.17647	0	1.63934	0.892857	0		0	1.78571	0	1.04167	0	2.98507	2.77778	4.54545	0.961538	0	0	0	5.97015	0	2.17391	0.909091
	AA IN	0.5	20	50	0		26.087	21.5385	45.4545	19.0476	16.2651	45	30.2326	49.0566	75	40		14.2857	30.7692	25	50	30.9524	50		100	100	21.4286	47.3684	50	0
		1	46.6667	0	50		26.087	26.1538	36.3636	23.8095	10.241	35	31.3953	35.8491	25	50		28.5714	38.4615	37.5	50	23.8095	50		0	0	14.2857	15.7895	16.6667	50
		1.5	20	50	50		32.6087	23.8462	9.09091	28.5714	21.6867	20	18.6047	9.43396	0	10		14.2857	7.69231	27.0833	0	23.8095	0		0	0	23.8095	26.3158	16.6667	0
		2	6.66667	0	0		10.8696	12.3077	9.09091	19.0476	26.506	0	11.6279	3.77358	0	0		28.5714	23.0769	8.33333	0	4.7619	0		0	0	19.0476	5.26316	0	50
		2.5	0	0	0		4.34783	11.5385	0	4.7619	14.4578	0	5.81395	1.88679	0	0		0	0	0	0	4.7619	0		0	0	14.2857	0	8.33333	0
		3	6.66667	0	0		0	3.07692	0	4.7619	10.241	0	0	0	0	0		7.14286	0	2.08333	0	4.7619	0		0	0	2.38095	0	8.33333	0
		3.5	0	0	0		0	0.769231	0	0	0	0	0	0	0	0		0	0	0	0	0	0		0	0	0	5.26316	0	0
		4	0	0	0		0	0	0	0	0	0	2.32558	0	0	0		7.14286	0	0	0	2.38095	0		0	0	0	0	0	0
Sup Fig 6B	Mean Speed	WT OUT post	WT IN post	AA OUT post	AA IN post
		1.86158	1.66306
		1.94781	1.73505	1.22311	1.28417
				0.679	0.499
				0.5775	0.9515
			1.13214		0.9126
		1.18071	1.64291	1.1216	1.33382
		1.71108	1.33684	1.52606	1.1625
		1.68244	2.0478	1.536	1.30875
		2.00767	1.60402	1.13814	1.66697
		1.7773		1.6486	0.487667
				0.659875	1.17265
			1.4366	1.34073	0.700267
		1.54614		0.732125	0.595
					0.584667
				1.16486
		1.27998	1.25087	1.1092	1.38975
		1.23542	1.01591	1.28879	1.00325
		1.64839	1.34975	1.175	0.887
				0.763333	0.5915
		1.65578	1.56469	0.9388	0.931
		0.980231	0.745286	0.683	0.679
		0.518286	3.23633	0.769667	0.22
		0.825211	0.689278	0.279	0.283
		1.70425	1.60878	0.587	0.587
		1.02062	0.945922	1.23895	1.2684
		0.991655	1.63597	0.456	0.76425
		1.53019	1.39957	1.02252	0.849769
				0.2605	1.04
		1.34992	1.22922
		1.25536	1.06383
		1.23381	1.10473
